# Supplementary material for: Aryl hydrocarbon receptor dependent anti-inflammation and neuroprotective effects of tryptophan metabolites on retinal ischemia/reperfusion injury
Source: Cell Death Dis. 2023 Feb 8;14(2):92. doi: 10.1038/s41419-023-05616-3 (PMC9908897; doi:10.1038/s41419-023-05616-3)
Supplement: Supplementary file 1 — Table S1 [file 41419_2023_5616_MOESM1_ESM.xlsx]

## Sheet: Sheet1
Table S1 Demographic and clinical characteristics of glaucoma and control donors
sample ID	sample type	condition	sex	age at donation (years)	years with glaucoma diagnosis	other diseases
serum 01	serum	POAG	male	50	7	none
serum 02	serum	POAG	male	44	25	none
serum 03	serum	POAG	male	56	4	none
serum 04	serum	PACG	male	62	1	none
serum 05	serum	PACG	female	33	1	none
serum 06	serum	PACG	male	47	1	none
serum 07	serum	cataract	male	64	NA	none
serum 08	serum	cataract	male	76	NA	Mild hypertension
serum 09	serum	cataract	male	69	NA	none
serum 10	serum	cataract	female	71	NA	Mild hypertension
eyeball 01	eyeball	PACG	male	54	1	none
eyeball 02	eyeball	PACG	female	59	2	none
eyeball 03	eyeball	Control	male	60	NA	cerebral hemorrhage
eyeball 04	eyeball	Control	female	65	NA	unknown
Considering the older onset age of senile cataract, it is hard to avoid the fact that older age was seen in the cataract group than that in the glaucoma group.
